# Supplementary material for: Amyloid Precursor Protein A713T Mutation in Calabrian Patients with Alzheimer’s Disease: A Population Genomics Approach to Estimate Inheritance from a Common Ancestor
Source: Biomedicines. 2021 Dec 23;10(1):20. doi: 10.3390/biomedicines10010020 (PMC8773445; doi:10.3390/biomedicines10010020)
Supplement: Supplementary file 1 [file biomedicines-10-00020-s001.zip]

Archive with 1 entries (1 files):
- biomedicines-1495596-supplementary.pdf
